# Supplementary material for: UP-DOWN cortical dynamics reflect state transitions in a bistable network
Source: eLife. 2017 Aug 4;6:e22425. doi: 10.7554/eLife.22425 (PMC5582872; doi:10.7554/eLife.22425)
Supplement: Figure 2—source data 1. [file elife-22425-fig2-data1.zip › readme_Fig2_SuppData1.txt]

Supplementary Data File
=========================


Figure 2 - supplementary Data 1 
Matlab Data_UDStats.mat contains data relative to U and D statistics for the different experiments.
Population results for all experiments (UDStats):
.nrCells: number of isolated units.
.meanU: mean U period duration.
.meanD: mean D period duration.
.cvU: coefficient of variation (cv) of U period durations.
.cvD: cv of D period durations.
.cv2D: cv2 of D period durations.
.cv2D: cv2 of D period durations.
For experiment i (UDStats.byExp{i}):
.U: putative U detected periods.
.D: putative D detected periods.
.gFit.Uphat: [shape,scale] parameters for gamma fit of U period durations distribition.
.gFit.Dphat: [shape,scale] parameters for gamma fit of D period durations distribition.
.xcorrDur.val: cross-correlogram between Di and Ui sequences for differet lags
.xcorrDur.meanShuffle: mean cross-correlogram from local shuffled.
.xcorrDur.err: 95% C.I. global & point-wise lower & upper error bands.
