# Supplementary material for: UP-DOWN cortical dynamics reflect state transitions in a bistable network
Source: eLife. 2017 Aug 4;6:e22425. doi: 10.7554/eLife.22425 (PMC5582872; doi:10.7554/eLife.22425)
Supplement: Figure 3—source data 1. [file elife-22425-fig3-data1.zip]

Archive with 2 entries (2 files):
- Figure3_SuppDataFile1.mat
- readme_Fig3_SuppData1.txt
