# Supplementary material for: UP-DOWN cortical dynamics reflect state transitions in a bistable network
Source: eLife. 2017 Aug 4;6:e22425. doi: 10.7554/eLife.22425 (PMC5582872; doi:10.7554/eLife.22425)
Supplement: Figure 3—source data 1. [file elife-22425-fig3-data1.zip › readme_Fig3_SuppData1.txt]

Supplementary Data File
=========================

Figure 3 - supplementary data 1
Matlab file Data_RateOnsOffsetAligned.mat contains data relative to onset/offset aligned population rates for the different experiments.
For experiment i (rateAligned{i}):
.U.rateOns: average rate for U periods onset aligned (includes 95% C.I.).
.U.tmOns: time for U periods onset aligned.
.U.rateOffs: average rate for U periods offset aligned (includes 95% C.I.).
.U.tmOffs: time for U periods offset aligned.
.D.rateOns: average rate for D periods onset aligned (includes 95% C.I.).
.D.tmOns: time for D periods onset aligned.
.D.rateOffs: average rate for D periods offset aligned (includes 95% C.I.).
.D.tmOffs: time for D periods offset aligned.
